# Supplementary material for: Understanding In-Person and Online Exercise Oncology Programme Delivery: A Mixed-Methods Approach to Participant Perspectives
Source: Curr Oncol. 2023 Aug 3;30(8):7366–83. doi: 10.3390/curroncol30080534 (PMC10453684; doi:10.3390/curroncol30080534)
Supplement: Supplementary file 1 [file curroncol-30-00534-s001.zip]

Archive with 1 entries (1 files):
- curroncol-2491388-supplementary.pdf
